# Supplementary material for: Stresses and strains on the human fetal skeleton during development
Source: J R Soc Interface. 2018 Jan 24;15(138):20170593. doi: 10.1098/rsif.2017.0593 (PMC5805961; doi:10.1098/rsif.2017.0593)
Supplement: Supplementary Data for Upload.xlsx [file rsif20170593supp3.xlsx]

## Sheet: Fig 4A - Uterine Displacement
ID	Gestational Age	Maximum Uterine Displacement
20-A	20	6.4
20-B	20	14.815
20-C	21.71	7.37
20-D	21.71	15.3888
20-E	21.86	10.9375
25-A	24.14	13.6966
25-B	24.71	14.7406
25-C	25	9.43398
25-D	25.14	10.9486
25-E	25.57	13.0384
30-A	28	10.4403
30-B	28	11.7047
30-C	29	10.1873
30-D	29.57	11.5244
30-E	30	10.68
35-A	32.43	5.27
35-B	36	3.58
35-C	35.29	4.17
35-D	33.29	4.1
35-E	34.71	3.36

## Sheet: Fig 4B - Reaction Force
ID	Gestational Age	Maximum Reaction Force
20-A	20	26.0645
20-B	20	28.6369
20-C	21.71	28.7832
20-D	21.71	29.1867
20-E	21.86	31.3493
25-A	24.14	37.4405
25-B	24.71	30.9953
25-C	25	33.9595
25-D	25.14	37.0065
25-E	25.57	36.4351
30-A	28	40.9706
30-B	28	49.1487
30-C	29	45.762
30-D	29.57	44.6461
30-E	30	42.3617
35-A	32.43	21.5789
35-B	36	15.595
35-C	35.29	17.4722
35-D	33.29	17.1409
35-E	34.71	13.6701

## Sheet: Fig 5 - Muscle Forces
ID	Gestational Age	Gluteus Medius	Biceps Femoris	Sartorius	Adductor Magnus	Tensor Fascia Latae	Pectineus	Gracilis	Gluteus Maximus	Iliacus	Psoas	Quadriceps Femoris	Gemelli	Piriformis	Rectus Femoris	Vastus Intermedius	Gastrocnemius Medial	Soleus	Tibialis Posterior	Tibilias Anterior
20-A	20	4.67281	83.0721	1.34635	0.554318	1.54246	0.913436	1.19012	0.99756	16.3234	16.0568	1.08521	0.667628	1.51928	0.0860585	6.18703	143.785	15.5835	14.8648	12.4303
20-B	20	8.49129	81.8677	1.79268	0.38207	4.0964	0.793891	0.63888	0.422349	60.7409	51.1148	0.384095	0.420955	0.722074	0.260225	5.34612	59.8761	6.54289	7.01502	10.8178
20-C	21.71	6.25259	30.9141	2.12214	0.165983	1.82384	1.05549	2.10197	0.52169	25.6161	23.7651	0.878469	0.752348	1.57321	0.0330698	2.7601	27.8671	18.0797	17.2459	14.4214
20-D	21.71	21.3415	96.9366	2.04242	0.600091	12.4302	0.369882	0.0090385	0.0145149	187.621	147.271	0.00844864	0.0802924	0.0478296	2.34078	9.61677	45.7537	18.0877	17.2535	14.4278
20-E	21.86	1.25988	112.192	2.3798	0.227894	0.549431	0.62076	3.2544	0.195632	21.4316	21.3665	0.364257	0.320566	0.547975	0.0211131	1.92508	30.0978	7.51155	7.16513	5.99165
25-A	24.14	0.062118	155.589	0.471957	36.6859	0.682127	3.55623	3.2347	0.0836521	48.4653	59.7866	11.4832	1.06269	1.85707	32.9192	195.81	26.6275	19.6278	18.7226	15.6563
25-B	24.71	4.2014	202.435	5.82091	0.144558	1.64648	1.38649	6.86029	0.259527	35.8969	35.6263	1.10567	0.881556	1.71548	0.00745531	6.83603	49.548	19.958	19.0376	15.9197
25-C	25	0.118762	155.612	0.214232	42.7727	0.335164	2.40582	2.73796	1.85997	24.137	30.6205	7.0072	0.828773	2.13134	2.14332	198.466	20.6534	17.1352	16.3449	13.668
25-D	25.14	30.7013	207.357	0.0425749	136.625	0.0447667	0.0898664	1.15773	39.9618	0.0523982	0.0531012	0.9644	0.343988	3.90309	0.0281562	7.42143	202.373	7.55002	7.20182	6.02233
25-E	25.57	0.734778	201.209	0.360407	38.5405	0.524846	1.95522	2.07063	11.1715	2.76237	3.25598	1.57243	0.694465	3.92723	1.79767	51.9551	17.7322	24.897	23.7488	19.8593
30-A	28	1.71051	168.594	0.203104	46.6317	0.316576	2.30805	2.80098	3.86649	19.8593	25.4025	5.49601	0.807645	2.49105	4.26165	184.921	52.0973	18.4915	17.6387	14.7499
30-B	28	12.6649	268.637	0.124787	77.7109	0.0930595	0.204394	1.0804	21.5517	0.143915	0.145385	1.21969	0.361958	2.50998	0.0425605	68.3984	97.1685	7.51274	7.16625	5.9926
30-C	29	5.96767	121.331	0.585125	53.1127	0.104151	0.267984	2.75263	10.2397	0.19903	0.199822	1.22808	0.352747	1.38	0.027277	225.483	266.842	7.51234	7.16587	5.99228
30-D	29.57	94.8782	132.281	12.1908	0.0142913	9.06955	0.718749	1.21692	0.0312323	119.081	96.1387	0.0210283	0.252296	0.221713	0.0174688	8.64587	82.1016	16.4562	15.6972	13.1264
30-E	30	21.6488	222.658	0.0778749	90.8719	0.0924564	0.160795	0.434733	31.1109	0.0965568	0.0978434	0.941624	0.360474	3.23887	0.0776905	55.2791	113.046	7.84826	7.4863	6.26023
35-A	32.43	4.62639	267.837	2.28331	88.3106	1.06975	1.16666	3.35898	1.08455	16.4335	16.4293	1.58464	0.859214	2.03127	0.0207646	194.873	298.811	18.7585	17.8934	14.9629
35-B	36	31.1333	173.517	0.0449388	115.965	0.0573696	0.0939453	0.33243	37.9466	55.7689	56.5856	0.667642	0.330661	3.69789	0.0553481	157.161	294.993	8.49328	17.1477	15.9771
35-C	35.29	59.7436	210.137	3.59632	51.1163	0.0693953	0.27324	7.36326	10.633	228.097	22.9241	1.21846	0.358249	1.51655	0.0080103	82.6549	174.988	7.50537	7.15922	5.98672
35-D	33.29	187.943	362.064	29.0349	46.491	20.015	2.71162	0.00472286	0.00829128	238.609	175.097	0.00690255	0.0854602	0.0268711	132.391	294.879	287.645	21.1417	20.1666	16.8638
35-E	34.71	57.7722	258.285	0.133431	47.2914	0.174589	0.282869	0.376483	10.1469	25.0839	252.214	1.18732	0.360157	1.52202	0.317942	104.831	253.252	9.5317	7.18435	6.00772

## Sheet: Fig 8A - Max Princ Stress
		Pelvis	Femur	Tibia
Geometry	ID	Max Principal Stress	Max Principal Stress	Max Principal Stress
20 - i	20-A	1040	16320	8830
	20-B	1062	12560	6024
	20-C	1581	13820	8296
	20-D	2114	13860	3001
	20-E	1727	16660	4316
20 - ii	20-A	2883	22100	27470
	20-B	2073.5	18970	10875
	20-C	2127	22220	3836
	20-D	3294	12270	28840
	20-E	1168	22260	18690
20 - i - scaled	25-A	17290	65690	18140
	25-B	9180	23500	9190
	25-C	9240	10600	23830
	25-D	12650	68760	50050
	25-E	14750	20790	38760
30 - i - scaled	25-A	11170	34370	25370
	25-B	21270	31050	10350
	25-C	13770	64880	60540
	25-D	16310	17150	10620
	25-E	19610	16240	16370
20 - ii - scaled	25-A	9288	13580	18490
	25-B	9762	37070	34090
	25-C	9655	12470	27720
	25-D	17590	79910	8737
	25-E	9021	10120	52730
30 - ii - scaled	25-A	12630	15280	41450
	25-B	16680	14950	11180
	25-C	17700	21930	9086
	25-D	18760	15560	30690
	25-E	17910	15140	12460
30 - i	30-A	56590	40670	58890
	30-B	42050	79840	33640
	30-C	54240	55800	80290
	30-D	27000	124300	28980
	30-E	30480	72070	22940
30 - ii	30-A	29230	79700	35630
	30-B	35310	95990	65700
	30-C	34290	96200	59120
	30-D	35500	95900	33010
	30-E	44290	80000	45490
35 - i	35-A	47590	79080	80690
	35-B	47390	78590	80430
	35-C	58390	78140	81030
	35-D	40370	79950	80430
	35-E	57140	79530	80370
35 - ii	35-A	56970	69370	73670
	35-B	46860	86540	73630
	35-C	57610	57790	72390
	35-D	45760	86600	76230
	35-E	56460	86500	74920

## Sheet: Fig 8B - Max Princ Strain
		Pelvis	Femur	Tibia
Geometry	ID	Max Principal Strain	Max Principal Strain	Max Principal Strain
20 - i	20-A	0.0001144	0.0031652	0.0001874
	20-B	0.0002346	0.0010311	0.0003585
	20-C	0.0004244	0.0003233	0.0003583
	20-D	0.0002667	0.0005451	0.0006147
	20-E	0.0001656	0.000349	0.0003798
20 - ii	20-A	0.000184	0.000896	0.0002149
	20-B	0.0003263	0.0009001	0.0002096
	20-C	0.000481	0.0009013	0.0002162
	20-D	0.0002348	0.0009038	0.000217
	20-E	0.0004331	0.0009032	0.0002167
20 - i - scaled	25-A	0.0005002	0.00766	0.0009132
	25-B	0.0003355	0.003418	0.001884
	25-C	0.0005998	0.002416	0.0008944
	25-D	0.0005053	0.003784	0.002083
	25-E	0.0005685	0.004247	0.002634
30 - i - scaled	25-A	0.0002163	0.004072	0.004998
	25-B	0.0004946	0.004099	0.001222
	25-C	0.0003343	0.008741	0.0009859
	25-D	0.0004576	0.003873	0.004259
	25-E	0.0005676	0.00219	0.002058
20 - ii - scaled	25-A	0.0005625	0.0031	0.0005513
	25-B	0.0006755	0.002176	0.001335
	25-C	0.0006963	0.003782	0.0007889
	25-D	0.0002159	0.008888	0.0009014
	25-E	0.0008839	0.003216	0.001487
30 - ii - scaled	25-A	0.0002415	0.003125	0.0008439
	25-B	0.0006422	0.003156	0.0009654
	25-C	0.0005425	0.003129	0.0003782
	25-D	0.000452	0.003249	0.0007623
	25-E	0.0005446	0.003187	0.001564
30 - i	30-A	0.00238	0.009777	0.005677
	30-B	0.001025	0.009293	0.008329
	30-C	0.006204	0.00947	0.004424
	30-D	0.004209	0.01681	0.006654
	30-E	0.003958	0.006685	0.009154
30 - ii	30-A	0.002103	0.007243	0.0079
	30-B	0.00211	0.008249	0.002624
	30-C	0.002109	0.01247	0.002359
	30-D	0.002108	0.009246	0.002291
	30-E	0.002108	0.01247	0.004809
35 - i	35-A	0.001124	0.01512	0.004004
	35-B	0.001115	0.008507	0.003986
	35-C	0.001173	0.01519	0.004024
	35-D	0.001453	0.009508	0.003992
	35-E	0.001099	0.01507	0.003985
35 - ii	35-A	0.006569	0.009167	0.004502
	35-B	0.006534	0.009153	0.006473
	35-C	0.006432	0.009182	0.005527
	35-D	0.006386	0.009154	0.00649
	35-E	0.006668	0.01152	0.003478

## Sheet: Fig 8C - Min Princ Strain
		Pelvis	Femur	Tibia
Geometry	ID	Min Principal Strain	Min Principal Strain	Min Principal Strain
20 - i	20-A	-0.000114	-0.002168	-0.002941
	20-B	-0.0001895	-0.0030109	-0.0020541
	20-C	-0.0002221	-0.00422	-0.002474
	20-D	-0.00028	-0.001444	-0.001005
	20-E	-0.0001622	-0.004553	-0.001808
20 - ii	20-A	-0.0001804	-0.001281	-0.003203
	20-B	-0.0001696	-0.0011934	-0.0022589
	20-C	-0.0001623	-0.001288	-0.003227
	20-D	-0.0001607	-0.001291	-0.00238
	20-E	-0.0002797	-0.001291	-0.0003236
20 - i - scaled	25-A	-0.0005316	-0.0009439	-0.004501
	25-B	-0.00145	-0.002105	-0.002884
	25-C	-0.0006286	-0.0005911	-0.006846
	25-D	-0.0004601	-0.0002462	-0.001418
	25-E	-0.0005973	-0.00305	-0.003858
30 - i - scaled	25-A	-0.002583	-0.00604	-0.00837
	25-B	-0.0005127	-0.001616	-0.002046
	25-C	-0.003732	-0.001301	-0.00166
	25-D	-0.0007684	-0.002709	-0.003802
	25-E	-0.0006151	-0.003237	-0.003401
20 - ii - scaled	25-A	-0.0005856	-0.0003293	-0.005515
	25-B	-0.0007667	-0.001808	-0.001784
	25-C	-0.0007502	-0.00195	-0.00767
	25-D	-0.002468	-0.0007384	-0.005394
	25-E	-0.000603	-0.00142	-0.001354
30 - ii - scaled	25-A	-0.0005143	-0.003945	-0.002041
	25-B	-0.0005149	-0.003963	-0.002251
	25-C	-0.0004153	-0.003975	-0.0003213
	25-D	-0.0006253	-0.004118	-0.0006531
	25-E	-0.0005173	-0.003997	-0.001292
30 - i	30-A	-0.002609	-0.007104	-0.009416
	30-B	-0.005032	-0.009627	-0.01101
	30-C	-0.005076	-0.005091	-0.006903
	30-D	-0.003279	-0.008474	-0.008851
	30-E	-0.004009	-0.004731	-0.007583
30 - ii	30-A	-0.002717	-0.009958	-0.01524
	30-B	-0.002724	-0.008966	-0.007611
	30-C	-0.002723	-0.007964	-0.002346
	30-D	-0.002725	-0.009963	-0.009253
	30-E	-0.002722	-0.008963	-0.01797
35 - i	35-A	-0.001439	-0.00977	-0.004203
	35-B	-0.001427	-0.0097	-0.004184
	35-C	-0.001451	-0.01985	-0.004221
	35-D	-0.002459	-0.00971	-0.004193
	35-E	-0.001435	-0.01969	-0.004185
35 - ii	35-A	-0.004607	-0.009486	-0.004082
	35-B	-0.00459	-0.008472	-0.007077
	35-C	-0.004562	-0.009504	-0.008088
	35-D	-0.004676	-0.008473	-0.006078
	35-E	-0.004678	-0.00947	-0.005077

## Sheet: Sheet7
ID	Scan Name
20-A	bon20b
20-B	AB 1434
20-C	MJ 5433
20-D	FK 2946
20-E	DP 2572
25-A	MK 2947
25-B	RA-J 2963
25-C	gir25
25-D	iFind000154
25-E	EG 2050
30-A	5470107P
30-B	oma28a
30-C	udo29
30-D	iFind000150
30-E	iFind000161
35-A	iFind000156
35-B	201305161050_PHILIPSMR2_1601_WIPCine_lowSARTestSENSE
35-C	201305310936_PHILIPSMR2_1901_Cine_lowSARTestSENSE
35-D	201209060956_PHILIPSMR2_1501_WIPCine_lowSARTestSENSE
35-E	201301170941_PHILIPSMR2_2201_Cine_lowSARTestSENSE
